# Supplementary material for: Mucopolysaccharidoses Differential Diagnosis by Mass Spectrometry-Based Analysis of Urine Free Glycosaminoglycans—A Diagnostic Prediction Model
Source: Biomolecules. 2023 Mar 15;13(3):532. doi: 10.3390/biom13030532 (PMC10046358; doi:10.3390/biom13030532)
Supplement: Supplementary file 1 [file biomolecules-13-00532-s001.zip]

Archive with 1 entries (1 files):
- biomolecules-2239553-supplementary.pdf
